# Supplementary material for: Moving into an urban drug scene among people who use drugs in Vancouver, Canada: Latent class growth analysis
Source: PLoS One. 2019 Nov 14;14(11):e0224993. doi: 10.1371/journal.pone.0224993 (PMC6855692; doi:10.1371/journal.pone.0224993)
Supplement: S1 Table — (XLSX) [file pone.0224993.s001.xlsx]

## Sheet: Frequency of visiting
S1 Table: Frequency of visiting the Downtown Eastside while residing outside of the Downtown Eastside (n=7695)
Frequency	Overall observations		Indigenous				Age				Housing status								Incarceration				Injection drug use						HIV				HCV
			Yes		No		>=Median		<Median		Stable housing		SRO		Other unstable housing		Homeless		Yes		No		Not used		Less than daily use		Daily use		Yes		No		Yes		No
	count	%	count	%	count	%	count	%	count	%	count	%	count	%	count	%	count	%	count	%	count	%	count	%	count	%	count	%	count	%	count	%	count	%	count	%
Never	2336	30.3574	512	23.6599	1824	32.9778	1214	27.062	1122	34.9642	1278	28.3119	182	23.6057	152	43.6782	701	35.8751	314	32.4045	2014	30.1632	1207	38.5008	845	24.8383	281	24.5415	632	30.0952	1704	30.4558	1152	27.2598	1184	34.1309
Daily	990	12.8655	342	15.8041	648	11.7158	574	12.7954	416	12.9635	546	12.0957	147	19.0661	35	10.0575	248	12.6919	146	15.0671	830	12.4307	328	10.4625	442	12.9924	216	18.8646	267	12.7143	723	12.9223	568	13.4406	422	12.1649
>=Weekly, <Daily	1648	21.4165	504	23.2902	1144	20.6834	944	21.0432	704	21.9383	990	21.9318	196	25.4215	42	12.069	393	20.1126	178	18.3695	1453	21.7613	600	19.1388	789	23.1922	257	22.4454	426	20.2857	1222	21.8409	867	20.5159	781	22.5137
<Weekly	2631	34.191	776	35.8595	1855	33.5382	1711	38.1409	920	28.6694	1658	36.7302	236	30.6096	116	33.3333	581	29.7339	313	32.3013	2310	34.5964	947	30.2073	1302	38.2716	378	33.0131	758	36.0952	1873	33.4763	1589	37.6006	1042	30.0375
Not stated	90	1.16959	30	1.38632	60	1.08479	43	0.958538	47	1.46463	42	0.930439	10	1.29702	3	0.862069	31	1.58649	18	1.85759	70	1.04838	53	1.69059	24	0.705467	13	1.13537	17	0.809524	73	1.30474	50	1.18315	40	1.15307
Total	7695		2164		5531		4486		3209		4514		771		348		1954		969		6677		3135		3402		1145		2100		5595		4226		3469
