# Supplementary material for: Moving into an urban drug scene among people who use drugs in Vancouver, Canada: Latent class growth analysis
Source: PLoS One. 2019 Nov 14;14(11):e0224993. doi: 10.1371/journal.pone.0224993 (PMC6855692; doi:10.1371/journal.pone.0224993)
Supplement: S2 Table — (XLSX) [file pone.0224993.s002.xlsx]

## Sheet: Reasons
S2 Table: Reasons for visiting the Downtown Eastside while residing outside of the Downtown Eastside (n=4981)
Reasons	Overall observations		Indigenous				Age				Housing status								Incarceration				Injection drug use						HIV				HCV
			Yes		No		>=Median		<Median		Stable housing		SRO		Other unstable housing		Homeless		Yes		No		Not used		Less than daily use		Daily use		Yes		No		Yes		No
	count	%	count	%	count	%	count	%	count	%	count	%	count	%	count	%	count	%	count	%	count	%	count	%	count	%	count	%	count	%	count	%	count	%	count	%
Availability of drugs/alcohol	1496	30.0341	398	25.9961	1098	31.8261	894	29.0637	602	31.601	838	27.675	179	32.5455	54	28.877	409	35.7517	198	32.6194	1280	29.5135	465	26.6628	736	30.4384	292	36.0939	366	26.4451	1130	31.4151	824	28.6609	672	31.9088
Family/partner/friend	790	15.8603	292	19.0725	498	14.4348	383	12.4512	407	21.3648	463	15.2906	73	13.2727	26	13.9037	211	18.4441	121	19.9341	665	15.3332	394	22.5917	297	12.2829	99	12.2373	172	12.4277	618	17.181	378	13.1478	412	19.5632
My doctor/clinic	541	10.8613	201	13.1287	340	9.85507	444	14.4343	97	5.09186	389	12.8468	50	9.09091	45	24.0642	56	4.8951	65	10.7084	471	10.86	70	4.01376	364	15.0538	103	12.7318	210	15.1734	331	9.20211	438	15.2348	103	4.89079
Services	509	10.2188	181	11.8223	328	9.50725	317	10.3056	192	10.0787	308	10.1717	66	12	15	8.02139	107	9.35315	59	9.71993	448	10.3297	179	10.2638	259	10.7113	71	8.77627	183	13.2225	326	9.06311	280	9.73913	229	10.8737
Work/volunteering	327	6.56495	81	5.29066	246	7.13043	218	7.08713	109	5.72178	227	7.4967	30	5.45455	5	2.6738	56	4.8951	16	2.63591	310	7.1478	147	8.4289	138	5.7072	42	5.19159	96	6.93642	231	6.42202	207	7.2	120	5.69801
Shopping	258	5.17968	71	4.63749	187	5.42029	183	5.94928	75	3.93701	168	5.54822	36	6.54545	9	4.81283	44	3.84615	21	3.45964	237	5.46461	116	6.65138	122	5.04549	20	2.47219	89	6.43064	169	4.69836	135	4.69565	123	5.84046
Research participation	224	4.49709	63	4.11496	161	4.66667	200	6.50195	24	1.25984	180	5.94452	12	2.18182	7	3.74332	23	2.01049	29	4.77759	194	4.47314	41	2.35092	153	6.32754	30	3.70828	54	3.90173	170	4.72616	191	6.64348	33	1.56695
Leisure/entertainment	166	3.33266	55	3.59242	111	3.21739	87	2.82835	79	4.14698	101	3.33554	15	2.72727	8	4.27807	40	3.4965	17	2.80066	147	3.38944	81	4.6445	67	2.77089	16	1.97775	50	3.61272	116	3.22491	72	2.50435	94	4.46344
Insite	68	1.36519	10	0.653168	58	1.68116	31	1.0078	37	1.94226	46	1.51915	1	0.181818	0	0	21	1.83566	4	0.658979	64	1.47567	6	0.344037	34	1.40612	28	3.46106	8	0.578035	60	1.66806	25	0.869565	43	2.04179
Court/Lawyer/Probation Officer	62	1.24473	24	1.5676	38	1.10145	15	0.487646	47	2.46719	27	0.891678	4	0.727273	3	1.60428	25	2.18531	24	3.95387	38	0.876182	35	2.00688	14	0.578991	13	1.60692	7	0.50578	55	1.52905	25	0.869565	37	1.75689
Cheap cigarettes	62	1.24473	14	0.914435	48	1.3913	44	1.43043	18	0.944882	33	1.08983	14	2.54545	0	0	14	1.22378	6	0.988468	56	1.29122	23	1.31881	31	1.28205	8	0.988875	28	2.02312	34	0.945232	41	1.42609	21	0.997151
Feel a part of community	45	0.903433	19	1.24102	26	0.753623	33	1.07282	12	0.629921	22	0.726552	14	2.54545	1	0.534759	7	0.611888	5	0.823723	40	0.922297	8	0.458716	32	1.32341	5	0.618047	19	1.37283	26	0.722825	31	1.07826	14	0.664767
Dispensary	42	0.843204	4	0.261267	38	1.10145	11	0.357607	31	1.6273	22	0.726552	5	0.909091	4	2.13904	11	0.961538	1	0.164745	41	0.945354	25	1.43349	12	0.496278	5	0.618047	5	0.361272	37	1.02863	8	0.278261	34	1.61443
Selling drugs	39	0.782975	15	0.979752	24	0.695652	19	0.617685	20	1.04987	24	0.792602	0	0	0	0	12	1.04895	6	0.988468	33	0.760895	14	0.802752	17	0.70306	8	0.988875	11	0.794798	28	0.778426	19	0.66087	20	0.949668
Passing through	39	0.782975	11	0.718485	28	0.811594	14	0.455137	25	1.31234	20	0.660502	5	0.909091	2	1.06952	12	1.04895	5	0.823723	34	0.783952	21	1.20413	14	0.578991	4	0.494438	5	0.361272	34	0.945232	14	0.486957	25	1.18708
No fixed address	38	0.762899	11	0.718485	27	0.782609	24	0.780234	14	0.734908	26	0.858653	5	0.909091	0	0	7	0.611888	3	0.494234	34	0.783952	9	0.516055	20	0.82713	9	1.11248	7	0.50578	31	0.861829	23	0.8	15	0.712251
Needle exchange	34	0.682594	10	0.653168	24	0.695652	20	0.650195	14	0.734908	21	0.693527	2	0.363636	0	0	10	0.874126	5	0.823723	29	0.668665	5	0.286697	10	0.413565	19	2.34858	4	0.289017	30	0.834028	22	0.765217	12	0.569801
Informal income generation	30	0.602289	13	0.849118	17	0.492754	22	0.715215	8	0.419948	10	0.330251	8	1.45455	0	0	12	1.04895	3	0.494234	27	0.62255	19	1.08945	7	0.289495	4	0.494438	14	1.01156	16	0.444815	22	0.765217	8	0.379867
Welfare	29	0.582212	7	0.457218	22	0.637681	9	0.292588	20	1.04987	3	0.0990753	5	0.909091	2	1.06952	19	1.66084	2	0.329489	27	0.62255	10	0.573394	7	0.289495	12	1.48331	6	0.433526	23	0.639422	17	0.591304	12	0.569801
Banking	27	0.54206	4	0.261267	23	0.666667	20	0.650195	7	0.367454	6	0.198151	13	2.36364	1	0.534759	7	0.611888	4	0.658979	23	0.53032	8	0.458716	13	0.537634	6	0.741656	17	1.22832	10	0.278009	21	0.730435	6	0.2849
Shelters	26	0.521984	7	0.457218	19	0.550725	10	0.325098	16	0.839895	7	0.231176	3	0.545455	1	0.534759	15	1.31119	2	0.329489	23	0.53032	12	0.688073	9	0.372208	4	0.494438	5	0.361272	21	0.58382	9	0.313043	17	0.807217
Sex trade	24	0.481831	7	0.457218	17	0.492754	18	0.585176	6	0.314961	21	0.693527	1	0.181818	1	0.534759	1	0.0874126	0	0	24	0.553378	6	0.344037	16	0.661704	2	0.247219	2	0.144509	22	0.611621	20	0.695652	4	0.189934
Selling goods	23	0.461755	8	0.522534	15	0.434783	7	0.227568	16	0.839895	11	0.363276	3	0.545455	0	0	9	0.786713	4	0.658979	19	0.438091	12	0.688073	9	0.372208	2	0.247219	1	0.0722543	22	0.611621	8	0.278261	15	0.712251
School	15	0.301144	3	0.19595	12	0.347826	8	0.260078	7	0.367454	9	0.297226	1	0.181818	0	0	3	0.262238	1	0.164745	13	0.299746	10	0.573394	5	0.206782	0	0	6	0.433526	9	0.250209	8	0.278261	7	0.332384
Food	6	0.120458	2	0.130634	4	0.115942	3	0.0975293	3	0.15748	2	0.0660502	3	0.545455	0	0	1	0.0874126	2	0.329489	4	0.0922297	3	0.172018	2	0.082713	1	0.123609	2	0.144509	4	0.111204	2	0.0695652	4	0.189934
Religious work	7	0.140534	3	0.19595	4	0.115942	7	0.227568	0	0	7	0.231176	0	0	0	0	0	0	0	0	7	0.161402	3	0.172018	4	0.165426	0	0	5	0.361272	2	0.0556019	7	0.243478	0	0
SRO	6	0.120458	1	0.0653168	5	0.144928	3	0.0975293	3	0.15748	2	0.0660502	2	0.363636	0	0	2	0.174825	1	0.164745	5	0.115287	2	0.114679	3	0.124069	1	0.123609	0	0	6	0.166806	2	0.0695652	4	0.189934
Released from jail in DTES	4	0.0803052	2	0.130634	2	0.057971	2	0.0650195	2	0.104987	2	0.0660502	0	0	0	0	2	0.174825	1	0.164745	3	0.0691722	3	0.172018	1	0.0413565	0	0	2	0.144509	2	0.0556019	1	0.0347826	3	0.14245
Low income housing	4	0.0803052	1	0.0653168	3	0.0869565	2	0.0650195	2	0.104987	2	0.0660502	0	0	0	0	2	0.174825	2	0.329489	2	0.0461148	2	0.114679	2	0.082713	0	0	0	0	4	0.111204	2	0.0695652	2	0.0949668
Other	40	0.803052	13	0.849118	27	0.782609	28	0.910273	12	0.629921	31	1.02378	0	0	3	1.60428	6	0.524476	0	0	39	0.899239	15	0.860092	20	0.82713	5	0.618047	10	0.722543	30	0.834028	23	0.8	17	0.807217
Total	4981		1531		3450		3076		1905		3028		550		187		1144		607		4337		1744		2418		809		1384		3597		2875		2106
